# Supplementary material for: Effects of Dietary Supplementation of Solubles from Shredded, Steam-Exploded Pine Particles on the Performance and Cecum Microbiota of Acute Heat-Stressed Broilers
Source: Microorganisms. 2022 Sep 6;10(9):1795. doi: 10.3390/microorganisms10091795 (PMC9504121; doi:10.3390/microorganisms10091795)
Supplement: Supplementary file 1 [file microorganisms-10-01795-s001.zip]

Archive with 1 entries (1 files):
- microorganisms-1881454-supplementary.pdf
